# Supplementary material for: Differential Expression Levels of Integrin α6 Enable the Selective Identification and Isolation of Atrial and Ventricular Cardiomyocytes
Source: PLoS One. 2015 Nov 30;10(11):e0143538. doi: 10.1371/journal.pone.0143538 (PMC4664422; doi:10.1371/journal.pone.0143538)
Supplement: S2 Table — Positive fold change values indicate a higher abundance in ITGA6high as compared to ITGA6low-sorted cells; differential gene expression was defined as a fold change value ≥ 3.0. (XLSX) [file pone.0143538.s007.xlsx]

## Sheet: Wiencierz et al. Table S2
	Gene Name	Probe Name	Refseq	E15.5	P2
1	2210010C17Rik	A_51_P281778	NM_027308	10.9758	24.7482
2	4833424O15Rik	A_55_P1987291	NM_029425	5.04813	19.6574
3	4930478M13Rik	A_55_P2145459		3.05463	10.9739
4	4930525F21Rik	A_55_P2034645	NM_029455	4.60196	7.73285
5	4931408A02Rik	A_55_P2101920	NM_001199210	3.11774	3.3213
6	5330406M23Rik	A_55_P2211164		8.84125	6.48677
7	6030498E09Rik	A_55_P2058260	NM_183126	12.6933	3.59502
8	6030498E09Rik	A_55_P2154144	NM_183126	8.33828	4.99159
9	6330512M04Rik	A_52_P114905		5.38427	7.11444
10	9330188P03Rik	A_55_P2419021	XR_105640	3.0388	4.18724
11	A_30_P01017487	A_30_P01017487		9.63978	21.0099
12	A_30_P01018116	A_30_P01018116		4.67349	7.20501
13	A_30_P01018460	A_30_P01018460		3.87716	8.08501
14	A_30_P01018560	A_30_P01018560		8.43127	20.0739
15	A_30_P01018665	A_30_P01018665		3.36767	7.27275
16	A_30_P01018721	A_30_P01018721		3.89062	3.92244
17	A_30_P01018947	A_30_P01018947		8.71953	8.54008
18	A_30_P01019423	A_30_P01019423		5.2762	5.08765
19	A_30_P01019476	A_30_P01019476		6.82108	14.0306
20	A_30_P01020442	A_30_P01020442		8.05146	8.40501
21	A_30_P01020587	A_30_P01020587		5.71598	6.85782
22	A_30_P01021373	A_30_P01021373		3.61438	6.2745
23	A_30_P01021521	A_30_P01021521		3.35544	3.9048
24	A_30_P01022038	A_30_P01022038		16.6708	11.1812
25	A_30_P01023118	A_30_P01023118		5.45754	19.37
26	A_30_P01023733	A_30_P01023733		5.46795	28.7951
27	A_30_P01023909	A_30_P01023909		7.23504	7.08614
28	A_30_P01024586	A_30_P01024586		3.57638	14.3403
29	A_30_P01024728	A_30_P01024728		7.32587	6.21714
30	A_30_P01024770	A_30_P01024770		3.33746	5.07005
31	A_30_P01024922	A_30_P01024922		3.16181	12.586
32	A_30_P01026510	A_30_P01026510		10.9359	13.9602
33	A_30_P01029463	A_30_P01029463		9.84233	42.4664
34	A_30_P01029853	A_30_P01029853		10.9151	9.68331
35	A_30_P01030148	A_30_P01030148		9.20393	8.00277
36	A_30_P01030630	A_30_P01030630		3.67884	4.27078
37	A_30_P01030748	A_30_P01030748		7.83265	9.42015
38	A_30_P01031118	A_30_P01031118		3.8033	6.50591
39	A_30_P01031155	A_30_P01031155		11.7228	10.0335
40	A_30_P01032048	A_30_P01032048		3.8324	3.32822
41	A_30_P01032355	A_30_P01032355		6.12942	17.8209
42	A_30_P01032993	A_30_P01032993		13.1592	7.8218
43	A_30_P01033174	A_30_P01033174		13.9796	8.89657
44	A_30_P01033206	A_30_P01033206		3.82842	5.35728
45	A_30_P01033525	A_30_P01033525		9.90907	15.6653
46	AB041803	A_55_P1984253		3.42119	7.13172
47	AB041803	A_55_P2033557		8.84278	16.0305
48	Abi3	A_51_P185906	NM_025659	7.37299	6.37533
49	Ache	A_55_P2109327	NM_009599	4.30645	3.70892
50	Ache	A_55_P2109326	NM_009599	9.5252	7.68742
51	Acvr1c	A_55_P1975140	NM_001111030	35.0538	8.1851
52	Acvr1c	A_55_P2064203	NM_001111030	39.0094	9.2183
53	Adam15	A_55_P2055819	NM_001037722	4.92885	4.30123
54	Adamts19	A_51_P103054	NM_175506	3.10965	3.59564
55	Adamtsl2	A_51_P367780	NM_029981	5.6824	8.34696
56	Adcy1	A_51_P196718	NM_009622	14.8126	28.222
57	Adm	A_51_P265571	NM_009627	3.52653	11.5454
58	AK008770	A_55_P2397390		8.92282	18.9385
59	Angpt1	A_55_P2158227	NM_009640	18.7719	7.90492
60	Angpt2	A_51_P201982	NM_007426	15.7688	13.2072
61	Aox1	A_51_P333111	NM_009676	3.637	4.31243
62	Ap1s3	A_55_P2170210	NM_183027	5.11417	7.8967
63	Ap1s3	A_52_P377576		5.35449	14.0915
64	Ap3b2	A_51_P486681	NM_021492	124.177	8.60694
65	Arap2	A_55_P2149931	NM_178407	8.97088	4.24275
66	Arhgdib	A_52_P515247	NM_007486	3.29265	5.5616
67	Arl4d	A_55_P2057528	NM_025404	5.85431	5.81387
68	Arl4d	A_55_P2020612	NM_025404	4.71661	5.17658
69	Arpp21	A_52_P38208	NM_028755	7.00677	8.03891
70	Art1	A_52_P166393	NM_009710	3.40936	4.58684
71	AU024180	A_55_P2221236		3.09138	3.91497
72	B130024G19Rik	A_55_P2177463	NR_045850	7.86393	4.66216
73	B230343J05Rik	A_55_P2400096		7.65287	26.3138
74	B3galnt1	A_52_P504268	NM_020026	3.99238	18.9221
75	Bai2	A_55_P1967105	NM_173071	3.67374	4.01111
76	Bai2	A_55_P2110725	NM_173071	3.76722	3.7218
77	BB114814	A_52_P569897		5.13815	15.5868
78	BC048943	A_55_P2110250	NM_001127685	18.2206	20.854
79	Bmp10	A_55_P2037827	NM_009756	29.4562	51.0468
80	Bmp2	A_55_P2041961	NM_007553	5.04638	5.92679
81	Cacna1d	A_51_P251209	NM_001083616	3.21373	3.47136
82	Cacna2d2	A_55_P1976734	NM_001174047	6.48677	9.6917
83	Cacna2d3	A_51_P502437	NM_009785	3.11882	5.15242
84	Calca	A_52_P154101	NM_001033954	26.6997	9.06307
85	Camk1d	A_52_P131353	NM_177343	5.42548	10.6516
86	Camk1d	A_55_P1955147	NM_177343	35.4263	135.815
87	Card14	A_51_P137611	NM_130886	3.26708	11.1831
88	Cav1	A_55_P2126662	NM_001243064	35.2121	52.1104
89	Cav2	A_51_P279552	NM_016900	14.0768	7.39859
90	Cbfa2t3	A_51_P380750	NM_009824	7.63829	6.06182
91	Ccdc155	A_55_P2070373	NM_201374	3.06471	3.71986
92	Cdo1	A_51_P489452	NM_033037	4.97432	4.89226
93	Cfc1	A_55_P2100212	NM_007685	7.71679	11.5155
94	Chst15	A_51_P465128	NM_029935	3.7633	4.38249
95	Cib2	A_55_P2120354	NM_019686	3.762	4.24569
96	Clvs1	A_55_P2034710	NM_028940	21.9173	5.9073
97	Corin	A_51_P135268	NM_016869	4.15112	3.09191
98	Cpeb1	A_55_P2074631	NM_001252525	8.4855	4.65974
99	Cpne5	A_55_P2150392	NM_153166	9.48896	4.59957
100	Cpne5	A_55_P2150398	NM_153166	6.09235	7.46944
101	Cpne5	A_51_P124345	NM_153166	9.88335	11.9899
102	Creb3l2	A_52_P343856	NM_178661	3.00268	5.19636
103	Ctsc	A_52_P195839	NM_009982	3.04671	3.96962
104	Ctsk	A_55_P1961335	NM_007802	3.2004	3.56524
105	Cysltr1	A_55_P2023818	NM_021476	5.17569	45.2078
106	D030025E07Rik	A_55_P2345726	NR_045704	8.52234	20.0045
107	D430019H16Rik	A_52_P97699	NM_001252508	4.5781	19.1199
108	Dach1	A_55_P1959763	NM_007826	4.29527	8.12152
109	Dach1	A_65_P07627	NM_007826	3.67056	3.36184
110	Dact1	A_51_P175567	NM_001190466	3.01102	12.2695
111	Defb19	A_52_P117601	NM_145157	8.01943	5.89503
112	Dennd2c	A_52_P350950	NM_177857	8.68484	5.34893
113	Diras2	A_66_P124858	NM_001024474	3.06524	4.78079
114	Dkk3	A_55_P2083609	NM_015814	15.0872	72.3038
115	Dok4	A_51_P415475	NM_053246	4.88463	4.83076
116	Dusp14	A_55_P2063216	NM_019819	3.95177	7.41142
117	DXBay18	A_55_P1998001	NM_001025384	4.05514	52.3367
118	DXBay18	A_55_P1958887	NM_001025384	5.76971	49.8838
119	Dyrk3	A_52_P232580	NM_145508	3.02776	3.79934
120	Emp1	A_55_P1954221	NM_010128	3.18104	3.60313
121	Enkur	A_51_P131164	NM_027728	6.63571	4.72315
122	Enpp1	A_51_P408584		15.8126	20.1122
123	ENSMUST00000099100	A_55_P2037772		5.90628	4.0125
124	ENSMUST00000100092	A_55_P2174339		7.96542	12.3827
125	ENSMUST00000110056	A_52_P434306		3.99584	4.27004
126	ENSMUST00000115107	A_55_P1984259		4.46373	19.1199
127	Epha4	A_55_P2023762	NM_007936	11.2356	7.81773
128	Ephx4	A_55_P2074694	NM_001001804	10.3334	9.35832
129	Etv1	A_66_P135185	NM_007960	6.52623	4.64845
130	Etv1	A_55_P1986321	NM_007960	3.95863	3.41527
131	Etv5	A_55_P2037454	NM_023794	4.16553	3.39697
132	Faim3	A_51_P378298	NM_026976	26.8435	51.6519
133	Fam189a1	A_55_P2026572	NM_183087	15.1474	7.83808
134	Fam49a	A_55_P2038767	NM_029758	5.20266	6.52736
135	Fam49a	A_55_P2038770	NM_029758	5.72093	6.06392
136	Fam49a	A_51_P253883	NM_029758	4.98122	7.71144
137	Fbln1	A_52_P588483	NM_010180	3.40641	24.2137
138	Fbln1	A_65_P08768		5.48408	28.5417
139	Fbln1	A_55_P2088601	NM_010180	5.91652	26.5612
140	Fbln7	A_55_P2088625	NM_024237	3.80461	6.4219
141	Fgf12	A_52_P193161	NM_183064	119.201	122.871
142	Fgf12	A_51_P126337	NM_183064	143.758	106.116
143	Fgf7	A_55_P2035932	NM_008008	10.0753	34.3146
144	Fhad1	A_52_P675039	NM_177868	8.37884	28.4331
145	Fkbp14	A_51_P447287	NM_153573	3.85572	4.45214
146	Fndc3c1	A_55_P1960896	NM_001007580	7.04207	5.25795
147	Fras1	A_51_P383270	NM_175473	3.60375	12.402
148	Fst	A_55_P2394308	NM_008046	20.1471	4.56226
149	Fzd7	A_52_P552665	NM_008057	6.21714	6.33678
150	Gcgr	A_55_P2056995	NM_008101	7.79338	4.03621
151	Gipr	A_52_P238468	NM_001080815	3.20428	4.86267
152	Gja5	A_52_P525317	NM_008121	9.66319	42.3562
153	Gja5	A_55_P2178753	NM_001271628	4.36884	14.0598
154	Gjd3	A_55_P2167032	NM_178596	5.32765	8.89503
155	Gm1078	A_55_P1964282	NM_001200041	47.4389	136.641
156	Gm1153	A_55_P1972568		7.58553	18.9812
157	Gm12522	A_66_P100623	NR_040560	6.58645	9.53181
158	Gm12824	A_55_P2030560	NM_001085549	9.98491	5.60514
159	Gm12824	A_66_P126504	NM_001085549	10.6608	4.65006
160	Gm12824	A_52_P727235	NM_001085549	14.5884	5.26889
161	Gm9454	A_55_P2135203		16.3958	71.1603
162	Gnao1	A_55_P2096144	NM_010308	3.25577	13.1319
163	Gngt2	A_55_P2151986	NM_001038664	10.505	4.26782
164	Gpr124	A_51_P282523	NM_054044	3.34847	4.55358
165	Gprin3	A_52_P554703	NM_183183	14.9544	24.7911
166	Gprin3	A_55_P2426941		19.1862	11.7676
167	Gpx3	A_51_P292008	NM_008161	6.60244	21.8566
168	Grrp1	A_51_P128463	NM_001099296	6.19563	3.71793
169	Gsg1	A_55_P1972772	NM_010352	31.0818	48.2347
170	Gstm6	A_55_P2031676	NM_008184	6.02412	9.64312
171	Gstm6	A_55_P2031692	NM_008184	8.69388	12.0128
172	Gstm6	A_55_P2031671	NM_008184	7.93373	13.1455
173	Gucy1a3	A_55_P1992049	NM_021896	3.67629	63.7675
174	Hey1	A_51_P258409	NM_010423	6.18811	7.10212
175	Hist3h2ba	A_55_P2036813	NM_030082	3.39815	13.4683
176	Hs6st2	A_52_P599317	NM_001077202	14.5985	13.9385
177	Hspa12b	A_51_P130332	NM_028306	4.34619	5.55775
178	Ica1	A_55_P2064862	NM_001252266	3.84504	8.04727
179	Ifltd1	A_55_P1954960	NM_028742	5.79778	10.3891
180	Ifltd1	A_55_P2118913	NM_028742	19.8904	17.8673
181	Igfbp2	A_55_P2056729	NM_008342	4.72152	8.81219
182	Igfbp2	A_66_P135391	NM_008342	4.63478	11.1676
183	Il1r1	A_51_P271503	NM_008362	5.2443	28.89
184	Itga10	A_55_P2097913	NM_001081053	4.55121	4.0118
185	Itga10	A_55_P2111533	NM_001081053	4.79158	3.29151
186	Itga11	A_51_P417720	NM_176922	6.53415	20.4744
187	Itga6	A_55_P2015670	NM_008397	19.1265	22.8085
188	Jag1	A_52_P634090	NM_013822	8.29217	13.8182
189	Kcna6	A_52_P130787	NM_013568	4.17492	47.5871
190	Kcnh7	A_55_P2012704	NM_133207	6.76575	13.9312
191	Kcnj3	A_52_P560006	NM_008426	17.9947	32.458
192	Kcnj3	A_55_P2159685	NM_008426	16.6535	31.5376
193	Kcnj5	A_55_P2163961	NM_010605	3.26594	3.71922
194	Kcnmb4	A_55_P2090330	NM_021452	8.50611	3.32361
195	Kcnmb4	A_55_P2161353	NM_021452	5.58478	3.68266
196	Kdr	A_51_P316553	NM_010612	16.4926	26.8249
197	Klf8	A_52_P206861	NM_173780	3.08656	3.22154
198	Lad1	A_51_P116932	NM_133664	5.39641	3.84838
199	Lamb3	A_55_P1967196	NM_008484	4.77748	12.2334
200	Lepre1	A_51_P346923	NM_019782	3.6865	4.25453
201	Lims2	A_55_P2174203	NM_144862	3.75549	5.00805
202	Lman1l	A_55_P1981110	NM_199222	3.54246	4.09468
203	Lmo2	A_55_P2083988	NM_008505	17.787	19.4912
204	Lpar4	A_52_P438036	NM_175271	3.64584	5.27803
205	Lrrc3b	A_51_P362089	NM_146052	5.23794	3.51372
206	Lrrc4c	A_52_P365660	NM_178725	6.18061	9.19118
207	Lxn	A_51_P487813	NM_016753	5.70608	13.7728
208	Mest	A_51_P124535	NM_008590	3.82909	4.20396
209	Mest	A_55_P2090025	NM_001252292	4.08334	4.57335
210	Mest	A_55_P2151868	NM_001252292	3.73213	4.88971
211	Mgmt	A_55_P2071858	NM_008598	6.08919	5.11328
212	Mgst2	A_51_P150120	NM_174995	5.75973	19.7907
213	Mlana	A_55_P1953402	NM_029993	7.67278	94.5496
214	Mrvi1	A_51_P373669	NM_194464	3.42653	13.6327
215	Mrvi1	A_52_P409769	NM_194464	13.3776	135.322
216	Mybphl	A_51_P308912	NM_026831	81.5719	125.496
217	Myl1	A_51_P416858	NM_021285	49.4706	36.4855
218	Myl1	A_52_P273120	NM_001113387	75.4527	38.0019
219	Myl7	A_65_P10195	NM_022879	14.9596	60.5162
220	Naaladl2	A_52_P681557		31.9003	40.1757
221	Ncan	A_55_P2453279	NM_007789	3.7731	15.2686
222	Nes	A_55_P1953728	NM_016701	4.93141	5.65587
223	Nfasc	A_55_P2173011	NM_182716	3.74963	5.55967
224	Nfkbiz	A_55_P2039086	NM_030612	3.38229	6.36098
225	Npl	A_51_P429212	NM_028749	4.51899	9.98318
226	Nppa	A_52_P580582	NM_008725	20.3119	19.4878
227	Npy1r	A_55_P2103452	NM_010934	27.398	100.758
228	Nr2f1	A_66_P114782	NM_010151	65.4241	100.201
229	Nr2f1	A_55_P2074281	NM_010151	60.4114	57.67
230	Nr2f2	A_55_P2128283	NM_009697	23.6784	76.6121
231	Nrp2	A_52_P93910	NM_001077403	3.43605	3.99446
232	Nsg2	A_51_P163953	NM_008741	8.89041	3.97306
233	Ntsr1	A_55_P2005655	NM_018766	3.86776	22.4906
234	Nudt11	A_55_P2126850	NM_021431	3.69673	3.77637
235	Odz2	A_55_P2011290	NM_011856	3.4816	4.05514
236	Olfm1	A_55_P2160291	NM_001038612	3.70764	33.0196
237	Olfm1	A_66_P134501	NM_019498	3.74509	31.9335
238	Olfm1	A_55_P2160286	NM_001038612	3.17224	27.0443
239	Olfm1	A_55_P2160296	NM_001038612	4.93141	34.3503
240	Pam	A_55_P1969156	NM_013626	3.64521	5.32212
241	Panx2	A_55_P2058315	NM_001002005	3.49248	4.22148
242	Panx2	A_55_P1978347	NM_001002005	3.99169	3.00737
243	Pcdh17	A_52_P111031	NM_001013753	16.2318	5.80683
244	Pcdhac2	A_55_P1963533	NM_001003672	10.7779	9.09138
245	Pde10a	A_51_P419017	NM_011866	6.57504	4.80238
246	Pde2a	A_55_P2105542	NM_001143848	12.9825	11.8372
247	Pde9a	A_51_P383194	NM_008804	4.89819	7.8612
248	Pdlim4	A_55_P1991770	NM_019417	5.87057	10.0858
249	Pdzrn4	A_52_P987201	NM_001164593	17.3577	22.7572
250	Pdzrn4	A_55_P2011819	NM_001164593	13.4637	18.7849
251	Phkg1	A_55_P2056483	NM_011079	4.39846	7.27905
252	Pik3r5	A_52_P1093529	NM_177320	4.06006	18.8632
253	Pla2g4e	A_52_P203948	NM_177845	5.1337	5.47174
254	Pla2g7	A_66_P119034	NM_013737	12.4753	11.833
255	Plcl1	A_52_P191567	NM_001114663	4.88209	10.972
256	Podxl	A_52_P380263	NM_013723	4.70029	3.20206
257	Pou6f2	A_51_P148684	NM_175006	5.5184	5.60028
258	Prkar1b	A_55_P2176280		3.01102	3.18877
259	Prl2c1	A_55_P2183208	NM_001045532	4.98986	3.33341
260	Pvalb	A_55_P2114437	NM_013645	3.29493	3.54307
261	Pzp	A_55_P2093920	NM_007376	3.10803	6.49915
262	Rapgef3	A_51_P116906	NM_144850	3.54737	7.65154
263	Rd3	A_52_P20639	NM_023727	9.57817	26.7831
264	Rgs10	A_51_P218774	NM_026418	5.99496	3.34325
265	Rhbdl3	A_52_P53019	NM_139228	4.49945	10.6682
266	Rprm	A_51_P278653	NM_023396	3.76918	71.0371
267	Rxfp1	A_55_P2054817	NM_212452	5.68437	12.656
268	Ryr3	A_55_P1967201	NM_177652	9.15621	33.3763
269	Sbk2	A_55_P2133470	NM_001146329	5.64021	46.4224
270	Scn10a	A_55_P2109397	NM_001205321	7.83536	9.9211
271	Sema7a	A_52_P410765	NM_011352	5.64217	9.68163
272	Sept4	A_55_P2163812	NM_011129	12.7994	5.17838
273	Sept4	A_51_P383991	NM_011129	8.20072	5.58962
274	Serpine2	A_51_P268094	NM_009255	6.00328	3.11936
275	Sfrp5	A_55_P2020203	NM_018780	16.5556	11.9671
276	Sh3tc1	A_55_P1965233	NM_194344	6.85663	21.1854
277	Shisa2	A_51_P408649	NM_145463	8.04867	32.2841
278	Shisa6	A_55_P2154749	NM_001034874	23.8018	43.2986
279	Slc12a8	A_55_P2022890	NM_134251	8.77713	7.58422
280	Slc12a8	A_55_P2022895	NM_134251	10.1524	8.77257
281	Slc16a12	A_51_P221031	NM_172838	7.5724	3.20206
282	Slc17a7	A_51_P137913	NM_182993	10.0196	12.1489
283	Slc22a1	A_52_P229972	NM_009202	10.9359	17.187
284	Slc22a7	A_51_P395856	NM_144856	5.49645	6.37975
285	Slc24a4	A_55_P1974804	NM_172152	10.9891	54.5214
286	Slc2a10	A_51_P382912	NM_130451	4.33716	13.141
287	Slc35f2	A_55_P1985351	NM_028060	7.36788	16.142
288	Slc36a2	A_51_P366672	NM_153170	10.5341	4.40457
289	Slc39a8	A_55_P2066309	NM_001135150	5.74676	43.2537
290	Slc44a5	A_55_P1993353	NM_001081263	3.90683	9.13402
291	Slc7a7	A_51_P472249	NM_011405	17.2647	28.0611
292	Slco3a1	A_66_P135106	NM_001038643	3.9552	3.73213
293	Slco3a1	A_55_P1989663	NM_023908	3.33688	4.59479
294	Slit3	A_51_P301809	NM_011412	11.6944	21.781
295	Slitrk6	A_51_P503822	NM_175499	3.0679	5.01066
296	Sln	A_52_P413395	NM_025540	74.2979	72.3038
297	Sncaip	A_52_P59264	NM_026408	4.3349	12.0461
298	Snph	A_55_P1984815	NM_198214	4.24349	4.89904
299	Spock2	A_52_P221756	NM_052994	3.29151	13.2507
300	Stard10	A_51_P191520	NM_019990	17.1246	29.8157
301	Stx11	A_51_P513568	NM_029075	9.58647	21.2774
302	Sult1a1	A_55_P2005475	NM_133670	4.99246	16.156
303	Sult1a1	A_51_P321341	NM_133670	5.22072	17.4058
304	Tbx5	A_52_P523712	NM_011537	6.59215	11.5675
305	Tg	A_52_P117408	NM_009375	3.18822	4.25158
306	Thbd	A_51_P291417	NM_009378	10.9872	17.0506
307	Thsd4	A_51_P449233	NM_172444	4.31841	4.82407
308	Thsd7b	A_52_P331727	NM_172485	3.72567	4.1468
309	Tle3	A_55_P2041070	NM_001083927	8.03473	25.7678
310	Tm4sf1	A_51_P240614	NM_008536	7.43715	5.57511
311	Tmcc3	A_52_P16877	NM_172051	6.15603	3.2065
312	Tmcc3	A_51_P189272	NM_172051	4.28561	4.31542
313	Tmem163	A_55_P1973041	NM_028135	4.38857	19.9629
314	Tmem163	A_55_P1973043	NM_028135	3.12423	6.27232
315	Tnk2	A_55_P2112120	NM_016788	3.09835	4.37869
316	Tppp	A_51_P398260	NM_182839	13.5667	3.64394
317	Trim54	A_55_P2305319	NM_021447	9.2183	7.77315
318	Tsga10ip	A_55_P2096224	XM_003085377	8.40064	15.2713
319	Ttr	A_65_P19832	NM_013697	6.02725	3.79671
320	Ttyh1	A_55_P1956448	NM_021324	4.17275	6.52284
321	Ube2ql1	A_51_P343215	NM_001145162	3.63763	4.36657
322	Usp29	A_51_P257982	NM_021323	3.90007	10.2
323	Uts2d	A_52_P420665	NM_198166	77.3055	61.2229
324	Vsnl1	A_52_P515880	NM_012038	21.5595	24.2389
325	Wdfy4	A_52_P199614	NM_001146022	5.67158	7.26519
326	Wisp1	A_51_P220343	NM_018865	3.58569	6.77396
327	Wisp1	A_55_P2132651	NM_018865	4.45677	6.49464
328	XM_001478891	A_55_P2002494		6.37202	4.80072
329	Zfhx4	A_55_P2123841	NM_030708	5.0359	3.15469
