# Supplementary material for: Differential Expression Levels of Integrin α6 Enable the Selective Identification and Isolation of Atrial and Ventricular Cardiomyocytes
Source: PLoS One. 2015 Nov 30;10(11):e0143538. doi: 10.1371/journal.pone.0143538 (PMC4664422; doi:10.1371/journal.pone.0143538)
Supplement: S3 Table — Negative fold change values indicate a higher abundance in ITGA6low as compared to ITGA6high-sorted cells; differential gene expression was defined as a fold change value ≤ -3.0. (XLSX) [file pone.0143538.s008.xlsx]

## Sheet: Wiencierz et al. Table S3
	Gene Name	Probe Name	Refseq	E15.5	P2
1	2310042D19Rik	A_51_P322473	NM_172417	-5.15153	-4.67268
2	5430405G05Rik	A_55_P2002768	NM_001160363	-4.67511	-5.31843
3	5430405G05Rik	A_55_P2063381	NM_001160363	-3.13834	-3.31498
4	A_30_P01018323	A_30_P01018323		-7.36788	-12.5947
5	A_30_P01018833	A_30_P01018833		-6.45649	-6.80455
6	A_30_P01019134	A_30_P01019134		-7.22877	-4.16553
7	A_30_P01019384	A_30_P01019384		-3.78161	-9.8304
8	A_30_P01020037	A_30_P01020037		-5.51553	-7.32587
9	A_30_P01025995	A_30_P01025995		-3.89399	-6.76458
10	A_30_P01029084	A_30_P01029084		-4.78328	-4.32965
11	A_30_P01029174	A_30_P01029174		-3.65153	-6.7517
12	A_30_P01029325	A_30_P01029325		-3.30294	-6.88521
13	A_30_P01030372	A_30_P01030372		-6.46769	-3.84638
14	A_30_P01030425	A_30_P01030425		-3.56462	-5.38427
15	A_30_P01031324	A_30_P01031324		-3.75093	-6.59787
16	A_30_P01031644	A_30_P01031644		-3.54184	-6.60817
17	A_30_P01031703	A_30_P01031703		-3.25183	-3.70122
18	A_30_P01031970	A_30_P01031970		-4.02712	-6.3886
19	A_30_P01033358	A_30_P01033358		-4.00694	-4.76095
20	Adamtsl5	A_52_P407280	NM_001113548	-4.03761	-33.2723
21	Adamtsl5	A_55_P1997861	NM_025629	-3.34093	-7.9903
22	Adhfe1	A_52_P116264	NM_175236	-3.6075	-4.15688
23	Adra1d	A_55_P2019954	NM_013460	-5.67649	-4.01667
24	AI451458	A_55_P2403325		-3.78161	-4.67835
25	AI661453	A_55_P2115166	NM_145489	-3.34847	-3.55969
26	Ajap1	A_55_P2032643	NM_001099299	-3.29665	-10.4216
27	Alox5	A_51_P247249	NM_009662	-6.80809	-24.4201
28	Ammecr1	A_52_P305995	NM_019496	-3.99446	-3.49187
29	Asb11	A_55_P2122618		-3.34905	-3.64521
30	Asb11	A_55_P2122619	NM_026853	-3.32361	-3.44439
31	Cachd1	A_55_P1996716	NM_198037	-5.00458	-11.0502
32	Ccdc88c	A_55_P2051384	NM_026681	-3.37351	-7.94612
33	Cdh3	A_66_P113868	NM_007665	-5.43395	-25.9426
34	Cend1	A_51_P323518	NM_021316	-4.92628	-7.13914
35	Cspg4	A_51_P160824	NM_139001	-3.15852	-3.03985
36	Cx3cl1	A_51_P196925	NM_009142	-5.75873	-9.60643
37	Cxcl12	A_51_P172502	NM_001012477	-3.15087	-5.97422
38	D630039A03Rik	A_52_P204331	NM_178727	-4.04321	-5.15242
39	D630045M09Rik	A_55_P2335648	NR_045293	-5.42266	-17.1662
40	Dapl1	A_51_P391955	NM_029723	-4.38401	-9.50871
41	Ddc	A_55_P2110497	NM_001190448	-4.29081	-23.1791
42	Ddc	A_52_P63905	NM_016672	-6.1603	-35.6171
43	Dio2	A_51_P208603	NM_010050	-8.14125	-3.92108
44	Dock11	A_51_P173735	NM_001009947	-3.2462	-5.02805
45	Dock11	A_55_P2038101	NM_001009947	-3.09889	-3.95109
46	E130104P22Rik	A_55_P2317480		-3.53204	-6.69113
47	ENSMUST00000030257	A_52_P175028		-6.56138	-25.5544
48	ENSMUST00000039987	A_55_P1988148		-7.62771	-14.1453
49	ENSMUST00000111750	A_55_P1997544		-4.71988	-56.0639
50	ENSMUST00000113743	A_55_P2136289		-5.70707	-31.2006
51	Epb4.1l4a	A_52_P473419	NM_013512	-6.14111	-5.45659
52	Fam159a	A_55_P2083499	NM_001099303	-4.06639	-8.7498
53	Fam65b	A_55_P2144526	NM_001080381	-3.67948	-15.6273
54	Fbxo40	A_52_P279557		-4.35599	-4.59718
55	Fgf9	A_55_P2015994	NM_013518	-4.14752	-15.2898
56	Fmn1	A_55_P2019138	NM_001043322	-3.45635	-3.8886
57	Gipc2	A_51_P446131	NM_016867	-5.80683	-7.83944
58	Glod5	A_51_P386648	NM_027227	-4.05795	-8.00555
59	Gm2626	A_55_P2140240		-4.33791	-9.46105
60	Gm5860	A_66_P127463	NR_040659	-5.39735	-18.9221
61	Gm9693	A_55_P1997614		-4.02433	-12.5642
62	Gpr68	A_55_P1956083	NM_175493	-5.22163	-5.22434
63	Grik3	A_66_P120555	NM_001081097	-30.8993	-16.2346
64	Hey2	A_51_P307082	NM_013904	-30.8404	-67.1237
65	Hip1r	A_51_P440460	NM_145070	-4.43443	-3.27444
66	Hpdl	A_51_P317214	NM_146256	-3.34557	-3.26368
67	Ifit2	A_51_P161021	NM_008332	-3.49671	-3.8165
68	Insc	A_55_P2038183	NM_173767	-3.64394	-5.63826
69	Irx4	A_51_P412508	NM_018885	-4.96227	-47.4883
70	Kcnj4	A_51_P166740	NM_008427	-4.77831	-11.2941
71	Ky	A_55_P2309100	NM_024291	-5.22344	-4.52604
72	Lbh	A_52_P539434	NM_029999	-5.09648	-7.87074
73	Lbh	A_55_P2022369	NM_029999	-5.71301	-7.22752
74	LOC100048157	A_55_P2020636		-3.39403	-10.917
75	Loxl2	A_52_P480351	NM_033325	-6.6013	-3.61376
76	Lpar3	A_51_P134452	NM_022983	-3.18711	-15.0089
77	Lrtm1	A_51_P326685	NM_176920	-3.39344	-38.1272
78	Mlxipl	A_55_P2119957	NM_021455	-3.66675	-5.00719
79	Mocos	A_51_P140321	NM_026779	-5.08325	-3.13616
80	Mybpc1	A_55_P2165299	NM_001252372	-6.55456	-4.5932
81	Myh7	A_55_P2093232	NM_080728	-3.14978	-22.3391
82	Nckap5	A_51_P379478	NM_172484	-3.83506	-3.37409
83	Nkd2	A_55_P2143282	NM_028186	-15.7306	-31.9889
84	Nmnat3	A_55_P2106525	NM_144533	-3.30637	-3.78161
85	Ntn4	A_51_P497661	NM_021320	-3.62505	-20.6275
86	Pde1c	A_52_P108243	NM_011054	-4.3319	-3.72502
87	Phldb2	A_55_P2021465	NM_001252442	-3.25295	-3.53571
88	Ppargc1b	A_55_P1993168	NM_133249	-3.50825	-4.14393
89	Prdm16	A_55_P1963547	NM_027504	-10.8172	-40.2314
90	Prr9	A_55_P2009732	NM_175424	-4.74942	-21.2222
91	Rap1gap	A_55_P2039225	NM_001081155	-3.73731	-5.26433
92	Rap1gap	A_55_P2068096		-4.27596	-5.26798
93	Rasd2	A_55_P2107155	NM_029182	-5.4547	-10.2603
94	Rhd	A_51_P241769	NM_011270	-7.74626	-7.54358
95	Ripk4	A_55_P2035400	NM_023663	-5.63728	-22.7848
96	Rnf165	A_51_P220262	XM_129042	-3.61125	-7.99723
97	Rnf165	A_55_P2117664	NM_001164504	-3.11234	-5.04201
98	Rnf182	A_51_P500661	NM_183204	-8.18085	-3.53204
99	Ror1	A_51_P453446	NM_013845	-3.39756	-6.60473
100	Rpl7a-ps8	A_66_P100419		-5.05338	-11.9982
101	Samd5	A_52_P198898	NM_177271	-3.55352	-3.16784
102	Scgb1c1	A_52_P156775	NM_001099742	-6.84357	-9.31948
103	Sept6	A_52_P229959	NM_019942	-4.06428	-3.4426
104	Sh2d4a	A_51_P454196	NM_028182	-3.88254	-20.224
105	Sh3kbp1	A_55_P1970002	NM_001135727	-5.5251	-3.17554
106	Slc1a5	A_55_P2136318	NM_009201	-3.35253	-5.9453
107	Slc1a5	A_51_P453475	NM_009201	-3.46115	-5.52893
108	Slc25a13	A_51_P251352	NM_015829	-3.52714	-4.28115
109	Slc25a34	A_55_P2073248	NM_001013780	-3.48582	-10.5964
110	Slc35f1	A_52_P26299	NM_178675	-10.6793	-18.5584
111	Slitrk4	A_55_P2130660	NM_178740	-3.85238	-5.10532
112	Slitrk4	A_55_P1959576	NM_178740	-4.30869	-5.21892
113	Smyd2	A_51_P320105	NM_026796	-3.10965	-46.3501
114	Srrm4	A_52_P14456	NM_026886	-5.53085	-10.0161
115	Stmn4	A_55_P2045642	NM_019675	-7.26393	-3.41645
116	Sun3	A_55_P2040860	NM_177576	-7.49797	-12.6933
117	TC1682680	A_55_P2041320		-3.22321	-9.86624
118	Thsd7a	A_55_P2161219	NM_001164805	-3.13616	-19.4238
119	Tox	A_55_P2032659	NM_145711	-6.07865	-25.9111
120	Tpd52l1	A_51_P482503	NM_009413	-3.91429	-5.89912
121	Trib2	A_55_P2082786	NM_144551	-4.17348	-4.96313
122	Upp1	A_55_P1988368	NM_009477	-11.0425	-21.887
123	Ush1c	A_55_P2305345	NM_153677	-13.8734	-36.9884
124	Ush1c	A_55_P2067632	NM_001163733	-11.2006	-35.6789
125	Wdr72	A_52_P537827	NM_001033500	-14.8126	-20.2346
126	Wif1	A_51_P484526	NM_011915	-5.04901	-12.387
127	Wscd2	A_52_P173442	NM_177292	-4.02294	-3.37585
128	XM_001473766	A_66_P112394		-3.48643	-3.762
129	Zcchc12	A_55_P2072233	NM_028325	-3.44857	-6.33458
