# Supplementary material for: Differential Expression Levels of Integrin α6 Enable the Selective Identification and Isolation of Atrial and Ventricular Cardiomyocytes
Source: PLoS One. 2015 Nov 30;10(11):e0143538. doi: 10.1371/journal.pone.0143538 (PMC4664422; doi:10.1371/journal.pone.0143538)
Supplement: S4 Table — (XLSX) [file pone.0143538.s009.xlsx]

## Sheet: TFSEARCH
** TFSEARCH ver.1.3 **	(c)1995 Yutaka Akiyama (Kyoto Univ.)
This simple routine searches highly correlated sequence fragments
versus TFMATRIX transcription factor binding site profile database
by E.Wingender, R.Knueppel, P.Dietze, H.Karas (GBF-Braunschweig).
<Warning> Scoring scheme is so straightforward in this version.
score = 100.0 * ('weighted sum' - min) / (max - min)
The score does not properly reflect statistical significance!
Database: TRANSFAC MATRIX TABLE, Rel.3.3 06-01-1998
Query: itga6_mouse (306 bases)
Taxonomy: Vertebrate
Threshold: 85.0 point
TFMATRIX entries with High-scoring:
1 CCCCAAGAGC TGGGCATACT TAGGCGCGTC TTGAACCCTT GGAGAACGGA entry score
--------> M00050 E2F 86.2
51 TGTCTTTGCA AGTCAGCCCT ATGAGGCCCG CAGTTCAGTG ACAGGTAGAA entry score
<---- M00101 CdxA 87.1
101 AAAAAGCCTG GCTAGTCTTG CCAAGCTCCG GGACGCTTCC GGGCAGGTGG entry score
---------- M00001 MyoD 93.0
<---------- M00032 c-Ets- 92.2
------------ M00002 E47 90.4
<---------- M00108 NRF-2 89.5
<------- M00217 USF 89.4
-- M00101 CdxA 87.1
<--------- M00223 STATx 86.5
151 CGGGAAGGTG GGAGGGCTGC GGCGGGTGCG CCGCTGCGGG GCGGGGCCGG entry score
----------> M00008 Sp1 94.5
-> M00001 MyoD 93.0
---> M00002 E47 90.4
<----------- M00073 deltaE 86.4
201 CAGGGAAGGT GCGTGTGGCG GGCGGGGCCT CGGGAGGGGC GGGGCGGGGC entry score
----------> M00008 Sp1 94.5
---------> M00008 Sp1 94.5
----- M00008 Sp1 94.5
----------> M00008 Sp1 87.7
----------> M00147 HSF2 85.9
<----------- M00073 deltaE 85.0
251 GGGGCGGGGC CGGAGTCCCG GTCACTCGAT AAAACGCTTG AGAGTCTCCA entry score
----> M00008 Sp1 94.5
---------> M00008 Sp1 94.5
----------> M00216 TATA 85.8
301 GAGAAC entry score
Total 18 high-scoring sites found.
Max score: 94.5 point, Min score: 85.0 point
